# Supplementary material for: Silane Redistribution Catalyzed by [Mes-B-TMP]+ Borinium Ion
Source: Inorg Chem. 2026 Jan 21;65(4):2117–21. doi: 10.1021/acs.inorgchem.5c05711 (PMC12869485; doi:10.1021/acs.inorgchem.5c05711)
Supplement: Supplementary file 2 [file ic5c05711_si_002.xyz]

49
[Mes-B-TMP]+ ([1]+)
  C           3.54698472700865      1.16134837868179     -0.04754397679217
  C           2.16825973525198      1.24092967177388     -0.04259660089443
  C           1.41441501195249      0.02774441632328      0.00399428897643
  C           2.07721057094100     -1.23215546595754      0.04016475971686
  C           3.46310279645416     -1.25328617602573      0.02687026921739
  C           4.21234786762493     -0.07400157047501     -0.01238643933302
  H           4.13360734113199      2.07632163103052     -0.08417646819762
  H           3.98007000646549     -2.20978784449938      0.05094512757743
  B          -0.05224086517541      0.08855878488139      0.00660476986934
  C          -3.20417384655420     -0.88412470563955     -1.28679377936115
  C          -3.20912893533551     -0.96617669343500      1.21619855490833
  C          -4.07335752036398     -0.83029455361577     -0.03394073031699
  H          -3.81518785824607     -0.77459258969136     -2.19066676042071
  H          -2.71917015443764     -1.86852409694183     -1.34589441758842
  H          -3.82399505731029     -0.91880447808017      2.12283954458696
  H          -2.72136666451792     -1.95101261374320      1.21108876929211
  H          -4.80105378789390     -1.64801213168059     -0.06233966946360
  H          -4.66029593174834      0.09528100925776     -0.00472484686907
  N          -1.38158945261955      0.16324235858466      0.00509453383172
  C          -2.11903089672355      0.19892296362438     -1.32489958761823
  C          -2.69734601778622      1.59348195791635     -1.58564229275446
  H          -3.55745857515306      1.82578256722015     -0.95870106457823
  H          -3.02950201196294      1.64237625995920     -2.62704543671079
  H          -1.93770022176602      2.36684094881894     -1.43511590285108
  C          -1.10375972043706     -0.12040785277725     -2.42616307278544
  H          -0.62071226960685     -1.09163690381008     -2.26784132550846
  H          -0.33317455413410      0.65633638844728     -2.51089029041111
  H          -1.62340678891084     -0.16479350631117     -3.38760373557801
  C          -2.12739486925469      0.11476118871316      1.32995435244392
  C          -2.71304510670740      1.48722530779867      1.67708105029064
  H          -3.05265792963593      1.46568380958723      2.71701510085074
  H          -3.56973261744362      1.75806173174081      1.06103928417562
  H          -1.95653345693487      2.27247518589240      1.58501030022910
  C          -1.11652042808789     -0.27104965822303      2.41381659673496
  H          -0.34770975781393      0.50002085305013      2.55064406809762
  H          -0.63251245217165     -1.22994947941002      2.19496846809917
  H          -1.63994208719456     -0.37763670072784      3.36831180603453
  C           5.70736153432186     -0.11783053173964      0.00712687305501
  H           6.07225748658309      0.09911862794653      1.01933113323316
  H           6.08902899988533     -1.09974516698173     -0.28050018121962
  H           6.13532745611203      0.63942392344868     -0.65611351717467
  C           1.48066472530372      2.57364373398061     -0.13139604039087
  H           2.14916047229684      3.38325675111950      0.16915264943752
  H           1.16482719404722      2.77646535466709     -1.16257534833459
  H           0.58808224869360      2.61961884609029      0.50203038208132
  C           1.31411759405810     -2.52259008350986      0.12610879019856
  H           1.37576851659204     -2.93398006262520      1.14094435582063
  H           0.25394416899289     -2.40326868881420     -0.11998497308801
  H           1.73707503221057     -3.27178601583949     -0.54949262051836
21
PhMe2SiH
  C          -1.00791752948138      2.18912430928902     -0.67231755405387
  C          -0.89065236032066      0.80605051377189     -0.58351551259188
  C           0.12916006939504      0.20911654785602      0.17280965059634
  C           1.02896626346367      1.05187723872087      0.83824814865511
  C           0.91687363576853      2.43753341199440      0.75326186359609
  C          -0.10220971552743      3.00829520462880     -0.00252474574898
  H          -1.80562805077752      2.63016425864592     -1.26386996557487
  H          -1.60886342728568      0.18305697218316     -1.11472260659209
  H           1.83080368747970      0.61921041120167      1.43292476674854
  H           1.62590485896754      3.07245638649519      1.27762737938584
  H          -0.19166579570176      4.08899635672988     -0.07034443092817
  Si          0.27013433696153     -1.66321896951778      0.27859801533890
  H           1.44091845223008     -1.96801077806338      1.14998043398880
  C          -1.28998181932813     -2.38968051282731      1.03651145229611
  H          -1.22272641925740     -3.48067212631144      1.11054082836702
  H          -1.46329890685239     -1.98997536368601      2.04084729330644
  H          -2.16818904888731     -2.14984633622431      0.42637753652739
  C           0.54849317835289     -2.39005387339059     -1.43329393497226
  H           1.46105454072467     -1.99054751418886     -1.88730981139114
  H           0.63840376067614     -3.48107269585006     -1.39020128490709
  H          -0.28776307060014     -2.14981097145706     -2.09962752204626
31
Ph2SiMe2
  Si          0.55337073898416      0.32320421398139     -0.23809162932378
  C           1.79510893829631      1.15233786755107     -1.38707939392949
  C           1.88248687296186      0.75632336934709     -2.73014737994906
  C           2.67394242112897      2.14771502401282     -0.94045390468927
  C           2.81390561633020      1.32669118306172     -3.59129268104224
  H           1.20132565413511     -0.00244784743654     -3.11212268880812
  C           3.60771926048918      2.72430130484886     -1.79827784709457
  H           2.62926864030238      2.48592059110750      0.09252762976449
  C           3.67976321617018      2.31327078419457     -3.12547447197630
  H           2.86263102877779      1.00594389605634     -4.62841079267418
  H           4.27766308545618      3.49710158277814     -1.43103408341132
  H           4.40620052091264      2.76267008854505     -3.79704240081222
  C           1.16751150518551     -1.39029397966920      0.23611028903705
  H           0.49307285437437     -1.88306188262512      0.94554101829211
  H           1.26846351567057     -2.03458564163221     -0.64407331661597
  H           2.15263283376586     -1.31723508716100      0.70974407277335
  C           0.32280032598562      1.36751610765012      1.30913293077041
  H           0.00354394438941      2.38499702398659      1.05840476809313
  H          -0.44952662819425      0.92471642976144      1.94758507394428
  H           1.24441518718676      1.43294487762894      1.89843508311238
  C          -1.08243551174557      0.18006571663489     -1.16173789529313
  C          -1.86988366035789     -0.97734851399986     -1.10705169209343
  C          -1.56410633801373      1.26477476975670     -1.90985746031943
  C          -3.09323348484918     -1.05028742175829     -1.76909337967764
  H          -3.68616393732466     -1.95938847517698     -1.71540397369095
  C          -2.78564693005196      1.19906344642540     -2.57161995540262
  H          -0.96701774275604      2.17210862024643     -1.98643288284153
  C          -3.55364719221001      0.03918116656237     -2.50168405392918
  H          -1.52426979052317     -1.84138427879049     -0.54362914243252
  H          -3.13826686481279      2.05085661821329     -3.14692372029511
  H          -4.50686435966380     -0.01578226410104     -3.02035959948508
11
Me2SiH2
  Si          1.24897142963524      4.72991854810293      0.06154322818740
  H           1.72044275163724      3.31680014658184      0.06166275972896
  H          -0.24050541235974      4.70427122485670      0.06142162130044
  C           1.86437087037483      5.60014395647099      1.61023191803151
  H           1.51405551363123      6.63739730717574      1.64116850198249
  H           1.50953930834780      5.09918370502507      2.51662089713591
  H           2.95907437551277      5.61475036144585      1.64166306966258
  C           1.86464855255499      5.59994855449957     -1.48714495914720
  H           2.95935870362207      5.61467466111332     -1.51829761340916
  H           1.51010345966109      5.09878266511673     -2.39353248193489
  H           1.51422226738247      6.63715558961124     -1.51836339153804
70
[TS1]+
  C          -0.38743374146783     -3.50202406408941      0.57429877981424
  C           0.03538062941979     -2.42536486455710     -0.19183546471136
  C           0.24969817923082     -1.17327392559387      0.44470667737838
  C           0.04308885376891     -1.05370448549772      1.84124931736831
  C          -0.37270760550984     -2.15951956768844      2.56725524852294
  C          -0.60515707933591     -3.38907702135140      1.95065901932315
  H          -0.56253827314176     -4.45919168142600      0.08765079445200
  H          -0.52825853905309     -2.06259791801018      3.63944642458298
  C           0.36209772553357      0.22450315047061      2.56164816501961
  H           0.32072490838646      1.09655927782618      1.89969596431919
  H          -0.32324478085631      0.39061127646223      3.39728930790229
  H           1.37821130043867      0.18705459233139      2.97541914085411
  C          -1.05454527853663     -4.57415714614913      2.75049756353272
  H          -0.19201199510207     -5.18737011407923      3.04001617771411
  H          -1.56342512927053     -4.26662690519818      3.66757336502510
  H          -1.72656893295931     -5.21404694451299      2.17163005844614
  C           0.20633410873915     -2.59681430006963     -1.67635595225767
  H          -0.67521906892804     -2.22931170581447     -2.21696646944470
  H           1.07467685931070     -2.04810557451637     -2.05530615200555
  H           0.33015944139475     -3.65079506517419     -1.93564892678126
  B           0.64958177340263      0.02134841134039     -0.38055988600712
  H          -0.73288358249698      1.00380442199558     -0.20255543325076
  C           1.15372971602055      1.54383996764975     -2.32650741846228
  C           3.02636682314962      0.63983653074766     -0.66858216334332
  C           2.25568556045128      1.55026301788592     -3.39868768525993
  C           3.97515666707668      0.67888286885731     -1.87181363422769
  C           3.65687550260407      1.78359619246248     -2.86439629410262
  H           1.97647103567517      2.31234661348063     -4.13597728903530
  H           2.24157312810864      0.58458250957718     -3.92206205291710
  H           4.99101766912592      0.78540463379432     -1.47386981461504
  H           3.93468069573436     -0.29073207047407     -2.38722823966335
  H           4.37482711267330      1.75983526526934     -3.69110910599921
  H           3.75374905476893      2.77363235864370     -2.40319363328905
  N           1.56443551317074      0.67016002239077     -1.14791528507569
  C           3.26933808624275      1.83408631714571      0.26353301473125
  H           2.55943019101715      1.82555312386668      1.09611988072086
  H           4.27968040038780      1.76283591745351      0.67910110681968
  H           3.18815009589932      2.79587059193735     -0.24431878228094
  C           3.30607091075973     -0.65011643801135      0.10803402016064
  H           2.79004714790604     -0.68826978946458      1.07029987868854
  H           3.03556012709717     -1.53899859793518     -0.46946397758545
  H           4.38059669954743     -0.69228085353053      0.30999997113014
  C           0.84104356773750      2.97125735569258     -1.86309246098772
  H           0.16317167315359      2.97085874322883     -1.00548892406713
  H           1.74002665502102      3.52237913399029     -1.58146082148777
  H           0.35966647193281      3.51977450010688     -2.67881692365723
  C          -0.08199927636580      0.91457415261846     -2.98374625842880
  H           0.14016802720385     -0.09960411486832     -3.32678082922740
  H          -0.94939570451988      0.88200361766706     -2.32331438339726
  H          -0.36255849579315      1.51028259348971     -3.85814107175408
  Si         -2.13674019807382      1.57984290813578      0.25684370807884
  C          -3.07656286101502      1.98779007316525     -1.30629768279258
  H          -3.29100884839737      1.10586749120420     -1.91753025796828
  H          -4.04046866272246      2.42262950913342     -1.01369284722735
  H          -2.55323048133052      2.72306661225240     -1.92589531425342
  C          -2.89724714305045      0.17737998737475      1.21010266470259
  C          -3.20455655132261     -1.02685118301227      0.55837305783936
  C          -3.18176553859735      0.28687290178476      2.57893101781880
  C          -3.77066025919644     -2.08877074456729      1.25144490392779
  H          -2.99600966317425     -1.14233969088060     -0.50400277298944
  C          -3.75454570430487     -0.77307272310194      3.27389739816780
  H          -2.96445533821379      1.21091481645292      3.11007368682625
  C          -4.04451487631053     -1.96269035889227      2.61140530754253
  H          -4.00208547122991     -3.01451205231198      0.73269176643870
  H          -3.98220850186052     -0.66923521764508      4.33084580757195
  H          -4.49446269774408     -2.78987480838069      3.15316830107243
  C          -1.81038908503998      3.10417169316409      1.28749365031428
  H          -2.77120323407037      3.52199682372432      1.61334093682171
  H          -1.21428411522935      2.90245073617681      2.18161741719347
  H          -1.30312559786997      3.88060921585334      0.70626070773100
70
Int1
  C           0.77120473620411     -0.62954485576320      0.96790470009978
  C           0.89848042122186      0.28638446834567     -0.06595383607823
  C           1.34871130363378      1.59872151422658      0.21123269749999
  C           1.58705294750589      1.97332241894815      1.54901555860307
  C           1.45983747320387      1.02012449769909      2.56011981503722
  C           1.06479199950062     -0.28640103228175      2.29028477714330
  H           0.42771189554687     -1.63797652869326      0.74348443016485
  H           1.65529182116474      1.31588810059190      3.58940772184100
  C           1.90785101578488      3.39225072948053      1.94860616720949
  H           2.05924182009465      4.05142087167693      1.08914345648096
  H           1.09420608708071      3.80968868183649      2.55494878283593
  H           2.81012399090826      3.44135068979034      2.56782589895449
  C           0.93401574465952     -1.30452249769989      3.38542253001137
  H           1.73468746244729     -2.05026260660725      3.31752210598773
  H           0.98999742660016     -0.84346072552783      4.37446137675008
  H          -0.01521874937053     -1.84508266060902      3.30645785581144
  C           0.58772439860810     -0.15186396397894     -1.47217174935815
  H          -0.29985985229842     -0.79078361286149     -1.49170887669316
  H           0.41202662926650      0.69552342178146     -2.14690373619723
  H           1.41544117018600     -0.73222520723154     -1.89615180168906
  B           1.47605061813504      2.62819937468084     -0.93107056338942
  H           0.20561983909559      3.09551883447753     -1.21662600106489
  C           2.26612302407762      4.50345744357463     -2.47811189205562
  C           3.89780379546258      2.61460455977311     -1.56924135324609
  C           3.25416803127431      4.64861998273793     -3.64767738773567
  C           4.73085006677816      2.90008958323140     -2.82864793311441
  C           4.69220462612455      4.33919714662867     -3.29333377580913
  H           3.14590706611423      5.67238435407999     -4.02367234642816
  H           2.94011195999676      3.97827902452618     -4.46020542906501
  H           5.75384127310158      2.58018000388819     -2.60171347677304
  H           4.37318056506163      2.25628252005109     -3.64432077565037
  H           5.33197877246582      4.47050039003519     -4.17268583341173
  H           5.07566287009834      5.02155644789732     -2.52492611685662
  N           2.46338480289451      3.19601050892753     -1.70768326690239
  C           4.58463996813929      3.19233274655315     -0.32849912210977
  H           4.04845133912160      2.90438516672606      0.57735544813538
  H           5.59566094993288      2.77797574837199     -0.25966206324367
  H           4.67303834412811      4.28003630575445     -0.35247280095250
  C           3.85642320809389      1.08695333673313     -1.44331992690619
  H           3.49081948926482      0.74208667860468     -0.47663308981811
  H           3.25031463467648      0.64849874017224     -2.24110536653334
  H           4.87879849484053      0.71469265369797     -1.56211693789314
  C           2.41814673331864      5.68548439239119     -1.50837367177349
  H           1.71903623613965      5.59019322108832     -0.67058048592249
  H           3.42683726599058      5.77326515328898     -1.10139111077012
  H           2.18942016897113      6.61855839044896     -2.03417135808596
  C           0.87119512675323      4.57832919215459     -3.10884495931009
  H           0.58652974501096      3.63305314295636     -3.58121256528846
  H           0.10567018529589      4.88066105343045     -2.39423430544047
  H           0.88692593394763      5.34967703967351     -3.88467436230519
  Si         -1.41118360262683      3.32266985984219     -0.82891509504627
  C          -2.24264130160626      3.37800785155557     -2.49446134693098
  H          -1.93656139085891      2.54772864162358     -3.13857806662639
  H          -3.32415243894448      3.28755956711796     -2.33148194707565
  H          -2.05703918159750      4.31282191913305     -3.02783555406355
  C          -1.92855290369460      1.87295842187317      0.18308375561494
  C          -2.54305736710292      0.76688891074830     -0.42839766558795
  C          -1.79620436312316      1.88190604957690      1.58080719093355
  C          -2.99980900202918     -0.30010584897133      0.33370141699388
  H          -2.67228039067712      0.73809989637892     -1.50763587482865
  C          -2.25320940852090      0.81472051902275      2.34159012364396
  H          -1.33253619008311      2.72696765432544      2.08269749545024
  C          -2.85138103336531     -0.27744034553427      1.71852741516118
  H          -3.47957020627260     -1.14630091332893     -0.14901352114572
  H          -2.14415838620162      0.83367354745921      3.42182392268283
  H          -3.21397447289482     -1.10972854974461      2.31507089487878
  C          -1.30493376551649      4.92289976785843      0.11371763707071
  H          -2.29485465226366      5.14548394474594      0.53158283664291
  H          -0.59999908606599      4.85844323045954      0.94804507101204
  H          -1.01246673280957      5.76349103617930     -0.52170473347447
91
[TS2]+
  C           4.49863010532713     -1.92676820229181      0.81209521949637
  C           4.56616108332490     -1.09470845512925     -0.29714838244613
  C           5.01091868822827      0.24040025975614     -0.15700915546778
  C           5.29238782392088      0.72034064925484      1.13101970370131
  C           5.20175137124708     -0.13833839707511      2.23198886057362
  C           4.82877277041504     -1.46916459006123      2.09109771883919
  H           4.17423689029420     -2.95846322282992      0.68374992992130
  H           5.44017157747763      0.24668244100541      3.22275288132190
  C           5.72331696895931      2.14561175486645      1.37846005743675
  H           5.69528909794791      2.75185939726986      0.46772298667746
  H           5.08556571085072      2.62660087051003      2.13048664341057
  H           6.74740946960331      2.18695267449517      1.76861021792964
  C           4.76426332353387     -2.39619236647969      3.27266825357572
  H           5.56092089994627     -3.14749636701983      3.22391285989037
  H           4.87523793198428     -1.85457243847991      4.21576475061102
  H           3.81373932638926     -2.94136056724284      3.29797443212305
  C           4.19939791800365     -1.62831236379314     -1.65754633762078
  H           3.69459100487998     -2.59537633603834     -1.58364995204940
  H           3.53091002633847     -0.93835533542023     -2.18907635136136
  H           5.08219736348113     -1.76005588526011     -2.29535477245084
  B           5.06659343700096      1.13254139076358     -1.44839627354837
  H           3.93963895654958      1.53022174622466     -1.75550770846275
  C           5.90608806882315      2.47904026951896     -3.42468240730949
  C           7.57971795994011      1.08549294373698     -2.01088248429792
  C           6.75515352129857      2.12078932144210     -4.65973047100650
  C           8.31061907921253      0.77406979835586     -3.33045750435068
  C           8.21998194023288      1.87687758444829     -4.36504831143920
  H           6.62973972399011      2.93074113385584     -5.38838478045899
  H           6.33186217856340      1.21386505236027     -5.11515066590229
  H           9.35562438526818      0.55925180119453     -3.07845269075964
  H           7.88828450560910     -0.14932860938005     -3.75234706132151
  H           8.74224147826607      1.58000945140968     -5.28175751371201
  H           8.71242392856726      2.79224730498709     -4.01496078462112
  N           6.13098483770856      1.49778109752328     -2.28261256919374
  C           8.34005220123378      2.17914874032059     -1.24080477865758
  H           7.76829946166516      2.51938735724801     -0.37556950946335
  H           9.28377564636540      1.76033890689446     -0.87626866044839
  H           8.58880297731273      3.04771475811160     -1.85037892171561
  C           7.66996223526618     -0.20256609185093     -1.18193912833218
  H           7.40917201023933     -0.06205400411071     -0.13363092562591
  H           7.04493904171596     -0.99713434182696     -1.59584281696065
  H           8.70915300257089     -0.54436615017925     -1.22194938210124
  C           6.19601155361940      3.91904396435675     -2.96490308692577
  H           5.67989549062614      4.12683042031578     -2.02091099303131
  H           7.25666675718946      4.12182028064918     -2.81982286087647
  H           5.82949364122859      4.62300614104330     -3.71994834745608
  C           4.45612430112153      2.45287626817150     -3.92354905849839
  H           4.11146981908862      1.42848253578188     -4.09583199946788
  H           3.77035209624492      2.95562018306778     -3.24036536472765
  H           4.41629435391711      2.98989585687925     -4.87665804164481
  Si          1.71416738778658      2.06909692719981     -1.09653421820358
  C           1.23659585061218      1.93039198126764     -2.88263940359758
  H           1.87220312599187      1.18602104623769     -3.37385200858546
  H           0.19856017782375      1.59900687465050     -2.97801313429165
  H           1.35734561506315      2.88232917397280     -3.40542400652267
  C           1.50881581882832      0.57087099444128     -0.07045861780276
  C           1.02056103639553     -0.61866589641902     -0.63809812920388
  C           1.81983423580353      0.59616546324324      1.29972664340531
  C           0.84412695993852     -1.75013165967982      0.14672683323988
  H           0.77686114123868     -0.66283091694524     -1.69603271806744
  C           1.63597208555106     -0.53417269450978      2.08129882117489
  H           2.21060500314686      1.50208853352156      1.75638083040573
  C           1.14584105763494     -1.70512329053398      1.50513234349594
  H           0.46863144727019     -2.66629523745619     -0.29886456827308
  H           1.88637625701220     -0.51004921415747      3.13722109039936
  H           1.00123997710875     -2.58908225642781      2.11986014349360
  C           2.64054518708480      3.51254820528004     -0.41470864174020
  H           1.99811743417284      4.17001549367355      0.17744045801585
  H           3.44463416368523      3.14284918916178      0.22802208501822
  H           3.08061657157268      4.10003784648079     -1.22557609642398
  C          -0.81537413215021      3.00571006716440     -0.28248935647117
  C          -0.67995658354688      4.01205718327606     -1.26535030241149
  C          -0.52159036130679      3.36421835142883      1.05112075274099
  C          -0.29058448230096      5.30667009990625     -0.93447062238098
  H          -0.93271858838826      3.78902864093864     -2.30017661272954
  C          -0.15007630402306      4.65923758529158      1.38754835535790
  H          -0.61735260658266      2.61876131078591      1.83696127806009
  C          -0.04354070069314      5.63548989798012      0.39534114126370
  H          -0.20836564912988      6.06464731521860     -1.70794700207742
  H           0.04415670574061      4.91715805781198      2.42477879016187
  H           0.23303420536063      6.65176016904754      0.66135062503939
  Si         -1.93448868788288      1.49180513715435     -0.60396095828066
  H          -1.38691854969005      0.71522151476125     -1.74995101298509
  C          -3.61038492527569      2.17487104785390     -1.08975133189333
  H          -4.31871839321925      1.35857535293646     -1.26945770710181
  H          -4.01959203536982      2.80721660304713     -0.29454266579769
  H          -3.55706646415706      2.77592467765333     -2.00327549969377
  C          -2.04652297529443      0.43538681780117      0.93380494814178
  H          -2.58947391640684     -0.48870501382959      0.70708170028060
  H          -1.06518233696266      0.15318608015651      1.32620805186534
  H          -2.60161195503749      0.95475214926194      1.72301559118163
50
1-H
  C           0.69341293926627     -0.54702897051611      0.95918417294444
  C           0.81904987677562      0.38930741624532     -0.06855586051353
  C           1.25497036151179      1.69560149205124      0.21231367137638
  C           1.46012918033865      2.05251375782777      1.56171674481722
  C           1.34424474843687      1.09409073613893      2.56685048131604
  C           0.97651173969266     -0.22078616803817      2.28242888829200
  H           0.36438567495735     -1.55723000327616      0.71720498328870
  H           1.52693160300756      1.38502967337918      3.60063258822532
  C           1.71434606885463      3.48979157201242      1.94704438389383
  H           2.27521763990039      4.03705734537199      1.18381347981977
  H           0.75964505934473      4.01589292410942      2.08003373512671
  H           2.26398848953415      3.56265964317337      2.89088393216127
  C           0.89258057127765     -1.25323506843473      3.37424778721331
  H           1.87424769489045     -1.70615077108443      3.56138663097055
  H           0.55323799945570     -0.81048629719930      4.31595568319909
  H           0.20413691947338     -2.06040551914514      3.10689878279643
  C           0.46972738229221     -0.03283445167684     -1.47480333414799
  H          -0.53727690590224     -0.46383207534731     -1.50889196597132
  H           0.50005093372971      0.80898999761092     -2.17351653267264
  H           1.16263130608419     -0.79746492901186     -1.84649085185655
  B           1.31056134674307      2.82735017907629     -0.88613298634295
  H           0.30436335397554      3.47775886316865     -0.93728282672575
  C           2.14147899551280      4.52090399557233     -2.50422941174660
  C           3.74521553204500      2.60786434226345     -1.66236706327162
  C           3.15133831356162      4.72731752738288     -3.64769214784842
  C           4.61769937084395      2.95269049482729     -2.88282608726185
  C           4.58437884432741      4.41622504924939     -3.26941583209705
  H           3.03952024731942      5.76169728815880     -3.99416327542430
  H           2.86952707216932      4.07991914398200     -4.49064917323353
  H           5.63628344567601      2.61636632050777     -2.65625248190693
  H           4.27347476973829      2.36072337136385     -3.74326966286873
  H           5.25314459350788      4.60512179656895     -4.11787259544237
  H           4.93110966778777      5.05512210197485     -2.44706276805991
  N           2.35939304883932      3.22120356583110     -1.74063432538057
  C           4.45692077847594      3.07111472848668     -0.38079263566933
  H           3.91428231379411      2.72190161701013      0.50096207903879
  H           5.46663162898686      2.64661021549428     -0.34179392130346
  H           4.54563417088624      4.15989764031707     -0.32592275145155
  C           3.66185197216017      1.07538197312661     -1.64295526151124
  H           3.24159054757460      0.68893638809582     -0.71476123515919
  H           3.06221019574998      0.71483312328195     -2.48379334424476
  H           4.67474245576807      0.67079815319510     -1.75024519526335
  C           2.22917370016508      5.70678168239809     -1.52917018977976
  H           1.50130069436361      5.58489778495605     -0.72126797082368
  H           3.22336826547700      5.79828771726138     -1.08197790713398
  H           2.00662703262624      6.64400475340960     -2.05251097925506
  C           0.75716441570388      4.53547461057085     -3.17895947818929
  H           0.58501996006008      3.59721440469440     -3.71647682927362
  H          -0.06130512709234      4.68750958139447     -2.47511892605536
  H           0.73025453033115      5.35613939218920     -3.90474649659350
41
[Int2]+
  Si         -2.20491916792731      2.41219551628366      0.12329629775294
  C          -1.64989153284492      0.61814419779237      1.07819603531197
  C          -4.03162202794325      2.23520623133318     -0.19356297267932
  Si          0.17759437846672      0.98271449807592      1.72696059923063
  C          -1.72429327966079     -0.32731125924771      0.00648512551207
  C          -2.61850111616945      0.47519006979312      2.12037483312943
  C          -1.24181093381875      2.50012440921339     -1.47013157772146
  C          -1.79980183594611      3.77169674378899      1.31822157364026
  H          -4.26504525831868      1.30927332691205     -0.72893167862664
  H          -4.34741259973168      3.07224932212902     -0.82833024447203
  H          -4.63452773668449      2.26609332888301      0.71763473968103
  C           1.01252556462496     -0.68826182240812      1.76434932125131
  C           0.11209457024059      1.75791552851156      3.42032543411492
  H           0.82066599772245      1.86322477357698      0.72339392645766
  C          -2.70488411559793     -1.29999368519238     -0.03887097764423
  H          -0.98982038977376     -0.27243074584745     -0.79406470325169
  C          -3.59529954048569     -0.50212857396642      2.07672525145482
  H          -2.58545545241711      1.16611525699047      2.95997536795107
  H          -0.16839281162968      2.32621703932902     -1.35963120508696
  H          -1.37283237504887      3.50867762794217     -1.88209985114264
  H          -1.63756820763718      1.79304708915910     -2.20600686204287
  C          -0.62046431246630      4.52063497549924      1.17639420286676
  C          -2.66732847254009      4.08228076767243      2.37826405220588
  H           1.11446362929573     -1.12536867880128      0.76634681588241
  H           2.01926748064627     -0.58615027606631      2.18562779185517
  H           0.45863843496639     -1.39377997143492      2.39320529221884
  H           1.13616865852395      2.02104318749655      3.71138455908689
  H          -0.26552360981762      1.04943203275291      4.16569262943340
  H          -0.48508200757640      2.67257895812356      3.46156493328589
  C          -3.63870493361451     -1.38570397517527      0.99650768591655
  H          -2.74482762016833     -2.00108620180925     -0.86692223457267
  H          -4.32333274041359     -0.58657464660668      2.87776300736753
  C          -0.31342619269982      5.53835264040901      2.07283828713557
  H           0.06434629333470      4.31458713203214      0.35778203794733
  C          -2.35912647427364      5.09791311173762      3.27547063068528
  H          -3.60115781478619      3.53793082961822      2.50272395869223
  H          -4.40788080363217     -2.15253697391759      0.96167736652570
  C          -1.17813475688652      5.82205058813488      3.12619791091524
  H           0.59917114675665      6.11317001482594      1.94766869548681
  H          -3.04158878251958      5.33139170489434      4.08709657523678
  H          -0.93711762154794      6.61559083756248      3.82728471900811
91
[TS3]+
  C           2.01917762707871     -7.74487551293430     -1.14976021090712
  C           0.94230169189733     -7.68084301403438     -0.27162182981998
  C          -0.35307541995796     -8.02828541654274     -0.71601268776141
  C          -0.52774501718139     -8.41898336910709     -2.05517361900586
  C           0.57055107681492     -8.44584439907608     -2.91902326784710
  C           1.85233091337360     -8.11725455590385     -2.48559666702882
  H           3.01367013139362     -7.49499165451092     -0.78593172778084
  H           0.42154951076886     -8.75737278431031     -3.95202042714217
  C          -1.86320677622472     -8.88601784161385     -2.57813567127064
  H          -2.69850691325051     -8.54087386577147     -1.96111910391864
  H          -2.03247350750609     -8.55197728828422     -3.60749777417604
  H          -1.90392004079507     -9.98266418971240     -2.59334733918994
  C           3.03295248683188     -8.19992759861971     -3.41318111227991
  H           3.55132484675248     -9.15884878694088     -3.29353444458145
  H           2.72824072403306     -8.12176164679194     -4.46045609633229
  H           3.76256724486467     -7.41130557672040     -3.20420245855059
  C           1.15599496596416     -7.21249117357941      1.14364274904036
  H           0.92233976493153     -6.14195752584762      1.24535053610505
  H           0.52292190758932     -7.75164756703708      1.85700438822899
  H           2.19725617723775     -7.33395947067294      1.45147468639243
  B          -1.54761046359687     -7.75172089125446      0.25795405726329
  H          -1.77298368125237     -6.50404486502348      0.28362207761281
  C          -3.52394327169295     -7.95155086726278      1.85310089601195
  C          -2.14345441750366    -10.05086212928290      1.20485030814721
  C          -3.56143340495970     -8.49502809249905      3.29334616443858
  C          -2.23394143920364    -10.47548591026290      2.68222310614621
  C          -3.48981039912639    -10.00585239042518      3.39005520753833
  H          -4.47628212503913     -8.11643745885133      3.76462262986140
  H          -2.71448628877891     -8.06166560087656      3.84470577258518
  H          -2.15700443061981    -11.56884038237072      2.71049158810434
  H          -1.35409307143593    -10.08040613531657      3.21016811932220
  H          -3.46415642657845    -10.31175487624395      4.44205965336664
  H          -4.38492391830783    -10.47098443597486      2.95988126830642
  N          -2.34516823719210     -8.53527654943133      1.08620840094993
  C          -3.17223741379570    -10.82686678792395      0.36200515658203
  H          -3.29522365781762    -10.37724572079575     -0.62566860350378
  H          -2.80822387726586    -11.84971964035538      0.22273462665373
  H          -4.15305830861977    -10.90014960166164      0.83070497929708
  C          -0.75098045015519    -10.48494973770678      0.73144591162344
  H          -0.62917349458871    -10.43316275472837     -0.35044141726584
  H           0.04598405657664     -9.90427948732183      1.20181079428026
  H          -0.61997104068707    -11.53001642705631      1.02925731480636
  C          -4.84705053043861     -8.23740806392295      1.11933208296354
  H          -4.76011490543175     -7.97588150892798      0.05918361526031
  H          -5.16954761222904     -9.27482352490239      1.18691711184575
  H          -5.63922910927473     -7.62219830423571      1.55834513253766
  C          -3.42600033630183     -6.42862988838108      1.98922918276997
  H          -2.44756854402834     -6.11007814014805      2.36309241708896
  H          -3.64735897255107     -5.91856679265122      1.04817145914265
  H          -4.18411173422104     -6.10978014125581      2.71106433407361
  Si          1.05884871510577     -2.22640322563316     -1.39715297561958
  C           2.33218734672076     -1.66909002470974     -2.65726914931773
  H           3.11357448457036     -1.07286979693906     -2.17327227070327
  H           2.81606586120861     -2.51806033554592     -3.15154624830244
  H           1.86366156920632     -1.05623760435910     -3.43525657343051
  C           1.92699970069754     -3.25622956918933     -0.08566935034571
  C           2.92829305758449     -4.17483682431040     -0.44052356323460
  C           1.72733576776435     -3.00721661864277      1.28104285329260
  C           3.70098348065068     -4.80828087407557      0.52669881008772
  H           3.13608078227862     -4.37932769582372     -1.48887758839131
  C           2.49165516615808     -3.64670109154898      2.25326845529159
  H           0.99138519320271     -2.27155242679004      1.59911861607184
  C           3.48527168627889     -4.54418678389737      1.87607556136434
  H           4.48717440406213     -5.49597212534133      0.22737242991958
  H           2.32790584048786     -3.42540176394930      3.30403970613649
  H           4.09832661296803     -5.02772799316751      2.63133822440477
  C           0.24067935782917     -0.72632848322639     -0.62388598575575
  H          -0.61434113610840     -0.95157297866546      0.02048955169577
  H           0.98041749243908     -0.19303210697303     -0.01590853761547
  H          -0.09556256053568     -0.02798431089629     -1.39772833993611
  C          -0.21958225187034     -3.18024220111900     -2.47322880052388
  C           0.19349443335727     -4.31524609305933     -3.21366426374996
  C          -1.31621990854934     -2.44894541161276     -2.98473387686623
  C          -0.44388738154624     -4.68978292515903     -4.39054033425639
  H           1.03589676965555     -4.90973671933314     -2.86244292435502
  C          -1.94652690243148     -2.81275487933456     -4.16760886194155
  H          -1.65926841453321     -1.56159407318327     -2.45773455820340
  C          -1.50290576865977     -3.92815526151079     -4.87771746770994
  H          -0.10266838427313     -5.56660247690498     -4.93325073550820
  H          -2.77599014918591     -2.22215178267825     -4.54603204790141
  H          -1.98759869187909     -4.20483044976460     -5.80979058917897
  Si         -1.37260478439965     -4.90119193196935     -0.84371837538588
  H          -0.01467497887962     -5.43409555692318     -0.76789174956804
  C          -2.67824612026641     -5.48275573805219     -2.02272079989184
  H          -3.55470826581776     -5.81687885648940     -1.45736607348048
  H          -2.99184830244844     -4.66453954356959     -2.67679429860255
  H          -2.31776930206771     -6.30495131835107     -2.64146286550338
  C          -1.89206169550492     -3.59943454119970      0.37729459546011
  H          -2.58275975862235     -4.02054980378422      1.11371639277740
  H          -1.02581941633809     -3.20634474368080      0.91418349471090
  H          -2.40867655680536     -2.77930393355329     -0.13036911591668
60
[I3]+
  C           1.98213275498247     -7.87721851286888     -1.14662550554774
  C           0.93296654078979     -7.79859986693163     -0.24350975032625
  C          -0.38318639068839     -8.10199305502245     -0.67326785850573
  C          -0.61267693666047     -8.43063862280058     -2.02313757064973
  C           0.46728890932631     -8.48008617211414     -2.90496127004136
  C           1.76946966973136     -8.21889459188267     -2.48711616143087
  H           2.99334127126287     -7.66225838959721     -0.80722249892504
  H           0.28502492140236     -8.73763068927112     -3.94645023648866
  C          -1.98358647659689     -8.77677198825742     -2.54347302990278
  H          -2.78353202523360     -8.46148525830153     -1.86596138316506
  H          -2.16222901552816     -8.31596395063807     -3.52045774898262
  H          -2.08032471590363     -9.86025281576924     -2.68566315907628
  C           2.92516480442880     -8.31633323965801     -3.43942102445633
  H           3.47305912498508     -9.25273660290520     -3.27912912949784
  H           2.59224085061443     -8.29995809412131     -4.47983357615705
  H           3.63489670419262     -7.49761327541830     -3.28746882878996
  C           1.19073094547159     -7.37247956296439      1.17691477726746
  H           0.88144025153206     -6.32882407709043      1.33857204743247
  H           0.64260826293809     -7.98435516192467      1.90277528093575
  H           2.25332475271161     -7.42928099325716      1.42450622779441
  B          -1.52605662658999     -7.95607097923344      0.34626387718472
  H          -1.67898426982211     -6.57068270263191      0.57743947138250
  C          -3.55735623743566     -8.12066430275045      1.92755705320227
  C          -2.19219521339263    -10.23011507060354      1.17426323006461
  C          -3.61939415252199     -8.75437997467119      3.32912160999257
  C          -2.30902527044858    -10.71795180293194      2.62714989523576
  C          -3.57053480221611    -10.26890559585173      3.33768134850126
  H          -4.53719626979649     -8.39175559981505      3.80626587265726
  H          -2.77785784615967     -8.36556219817075      3.92000786243574
  H          -2.24651150747270    -11.81210073336295      2.59905127159205
  H          -1.43154401716930    -10.36372007605857      3.18637987506061
  H          -3.56605233170935    -10.63296574162860      4.37086521761436
  H          -4.46480989360837    -10.69618793727070      2.86896260842915
  N          -2.37518727251920     -8.68761391133762      1.13933744628210
  C          -3.22327783683818    -10.93055120281150      0.27566620806461
  H          -3.32526934994351    -10.42425515880532     -0.68622996664853
  H          -2.87264516935518    -11.94895009472478      0.08200143127450
  H          -4.21016292041539    -11.01477690805427      0.72863659735970
  C          -0.79782512799883    -10.64860574726364      0.69292889881408
  H          -0.66342659175767    -10.54489154445371     -0.38401872565493
  H          -0.00025117871857    -10.10291427050392      1.20354135811278
  H          -0.68073764237755    -11.70816078960567      0.93939822449661
  C          -4.86548075862078     -8.34535910064024      1.15051274553457
  H          -4.76087165190745     -8.01143806561897      0.11269074067767
  H          -5.19588103437245     -9.38200454257296      1.14359099452997
  H          -5.65898291401077     -7.75468512669316      1.61893632020736
  C          -3.43779499019238     -6.61276458131821      2.16138113795362
  H          -2.46875710345489     -6.32671943132328      2.58168955805591
  H          -3.64600393897748     -6.03147868036309      1.25895052118641
  H          -4.20524374602185     -6.33339573860665      2.88881807145325
  Si         -1.52019262253175     -5.17877648811383     -0.22908233911284
  H          -0.12975410226539     -5.29453516066578     -0.70575694315630
  C          -2.79093488641569     -5.24599449028650     -1.57865156403524
  H          -3.80783064875455     -5.37522682609794     -1.19571149555472
  H          -2.76211438804576     -4.29139501367915     -2.11977574684566
  H          -2.57354679451149     -6.04005898833248     -2.29738087293152
  C          -1.74777230930064     -3.84991221028209      1.04952365475297
  H          -2.78267691417614     -3.74355643538959      1.38425298203536
  H          -1.10636061418760     -4.00573387520343      1.92214371075444
  H          -1.44306876774413     -2.90058252147642      0.58770457755417
60
[TS4]+
  C           1.61824560045453     -8.16788930993211     -0.88796147348875
  C           0.67489228110961     -8.00301035314048      0.11642412801452
  C          -0.70069461969353     -8.14865182714217     -0.20555962539227
  C          -1.08631468810887     -8.45377812956174     -1.53498773578336
  C          -0.10556186443490     -8.61656545275265     -2.50371046283000
  C           1.25134923509273     -8.47659736599341     -2.20134332136557
  H           2.67224713678750     -8.05048267020758     -0.64652700272417
  H          -0.40092388553280     -8.86576195106350     -3.52080713334449
  C          -2.52781887212041     -8.68520626310898     -1.89168569827678
  H          -3.21250247550361     -8.10891808683762     -1.25842694031857
  H          -2.72617860359551     -8.42421769321893     -2.93451648371755
  H          -2.78794763178870     -9.74451870282518     -1.77075779187875
  C           2.29666881208054     -8.68331283224279     -3.25508518163324
  H           2.65770477435753     -9.71913618362546     -3.22858302934059
  H           1.90055862237111     -8.49936714430447     -4.25678435090200
  H           3.16153734197872     -8.03451483874199     -3.09265007003902
  C           1.11840788656083     -7.63178427657529      1.50433827424729
  H           0.97344662770255     -6.55909527255677      1.68398038425548
  H           0.55453122117779     -8.17336438552679      2.27164378512548
  H           2.17950266926902     -7.84688818972394      1.64823870392120
  B          -1.73606005008825     -7.96627137632939      0.87268256062587
  H          -2.51254407538357     -6.51557739659670      0.30746925391312
  C          -2.97644028994790     -7.41227821679964      3.01333663987977
  C          -2.66768843844941     -9.89430354397010      2.09133883123592
  C          -2.97236197454586     -8.05174371552511      4.41242556415233
  C          -2.64117520068546    -10.33286823967934      3.55910108341483
  C          -3.50053034363128     -9.47261180960716      4.46799962901669
  H          -3.55170254253308     -7.38588286999064      5.06280750737966
  H          -1.94264567423546     -8.04888110354965      4.79542488919093
  H          -2.96563032492315    -11.37973407961220      3.58247368636153
  H          -1.60294479532467    -10.31305287877407      3.91824958541392
  H          -3.44418990640243     -9.84538485357509      5.49622023215324
  H          -4.55775267495731     -9.52214330834817      4.18197062626616
  N          -2.38494838247945     -8.37801477750336      1.98803936083842
  C          -4.02948220462234    -10.19042105793922      1.45154076707858
  H          -4.06444993265182     -9.82130415895928      0.42272785478763
  H          -4.18186404669228    -11.27429485234480      1.42873800190052
  H          -4.86389384357618     -9.75168984884356      1.99951332797887
  C          -1.59107357638338    -10.68974139016790      1.34659410886031
  H          -1.64507167186028    -10.57255012650293      0.26192374363121
  H          -0.58384746558206    -10.42212324637631      1.67960919802354
  H          -1.74802753681962    -11.74952234909209      1.56857118641461
  C          -4.39441007368963     -6.99741770474389      2.60565487551377
  H          -4.42993117964595     -6.66724824775772      1.56371109948911
  H          -5.11629982880319     -7.80592862758912      2.73202938327742
  H          -4.71974738827814     -6.16387389841591      3.23621271112523
  C          -2.07053284451134     -6.17803414199307      3.11683909834978
  H          -1.03767759521612     -6.46886004513875      3.32935294831210
  H          -2.08090519889908     -5.54882493889296      2.22666401526488
  H          -2.42010280115514     -5.55832250735941      3.94839173959044
  Si         -2.32100291764253     -5.10939001919166     -0.33263187216858
  H          -1.00022200267090     -4.70441014001020      0.21113777624809
  C          -2.28245692354169     -5.29144077097103     -2.18594212237736
  H          -3.23283469943614     -5.66254892346980     -2.58088800303901
  H          -2.10405260912064     -4.30112949776213     -2.62299422983506
  H          -1.47569468908841     -5.95116503035257     -2.51703737051836
  C          -3.71644902916167     -4.02982568447363      0.27923672620648
  H          -4.68701251142305     -4.40434845454948     -0.06205634832498
  H          -3.74256450149972     -3.94752184258468      1.36941207404153
  H          -3.59010336260515     -3.01893531557400     -0.12686478420213
70
[CBN-TS-BC]+
  B          -0.66682552798930     -0.59461595896741      1.33527272756758
  H           0.01891695506891     -1.16170363507088      0.46412535454891
  Si         -0.90620857431909     -1.95894741432311     -1.07542030252859
  C          -0.67871472136770     -0.45595280153572     -2.11244196362364
  C           0.55505166869351      0.20930399861411     -2.19490380562096
  C          -1.74540414042268     -0.00399915085767     -2.90610605692874
  C           0.71553838934040      1.29896367655307     -3.04007589364857
  H           1.40130186536748     -0.12653967656698     -1.60090604615737
  C          -1.58005859543388      1.08039411465521     -3.75903262596611
  H          -2.71271932149885     -0.49761917953570     -2.85495357007848
  C          -0.35292375787219      1.73492037196803     -3.82153265969310
  H           1.67436951577520      1.80507862243851     -3.09764883613613
  H          -2.40883283913629      1.41729720888921     -4.37435040738803
  H          -0.22593566892629      2.58514525461463     -4.48520100391146
  C           0.50733859977452     -3.16133457742528     -0.95762319320712
  H           0.43961660162231     -3.78288447274518     -0.05873655178981
  H           0.41137570841741     -3.83074208941511     -1.82361751207655
  H           1.49532892578097     -2.69889534857565     -0.98954540362616
  C          -2.47229934298923     -2.89043422943413     -1.41170172941299
  H          -2.40280496100189     -3.21678412300070     -2.46035370353772
  H          -2.54426803750494     -3.78376645069295     -0.78634515684200
  H          -3.37995058275398     -2.29702869328675     -1.28560902752793
  C          -2.20437792585252     -0.85173314244114      1.10968176297190
  C          -3.04784749925204      0.06658477136606      0.44123502674246
  C          -2.76040026902210     -2.05958789454347      1.60316870840529
  C          -4.39617134977995     -0.24036401383434      0.26829038242086
  C          -4.11579897398812     -2.31556613529975      1.43724913121076
  C          -4.95289506028085     -1.41790348951146      0.76986772806309
  H          -5.03736145047825      0.47187309071697     -0.24795164193154
  H          -4.53465373950265     -3.23967199596245      1.83187102359905
  C          -2.54418973817732      1.40930552206277     -0.01171693075200
  H          -1.45862980629067      1.42550519931363     -0.14968453718348
  H          -3.00892160691880      1.71241041421462     -0.95411525054101
  H          -2.79799676796899      2.17406822978210      0.73315226269385
  C          -1.90611233505427     -3.05453542680035      2.34583041806584
  H          -1.91476605591457     -2.85126181105655      3.42398795511846
  H          -2.27169721205684     -4.07627150780086      2.20782396179487
  H          -0.85468923856544     -3.01794765763346      2.03685403902218
  C          -6.40650817559372     -1.73325286671728      0.56989327610008
  H          -6.53964960000023     -2.41132175813660     -0.28243422145883
  H          -6.82792851088264     -2.23206218811845      1.44728829300918
  H          -6.98917805040476     -0.83107707200027      0.36852899713345
  C          -0.56249456650784      0.92110520661077      3.39802076103659
  C           2.23996025140395     -0.00929399067935      3.60668309086226
  C           0.18700298996408      0.73640436556809      4.72896020617726
  C           1.68329880465439      0.95715956493683      4.63170285427728
  H           3.32044130749541      0.12954219818880      3.48320503210063
  H           2.09098127152260     -1.03611448236194      3.97058661763789
  H          -0.26466866889838      1.42656034633767      5.45127974691516
  H          -0.00328278736995     -0.28136036207704      5.09872587519128
  H           2.15340241431492      0.77902437414709      5.60526740317704
  H           1.91700782725814      1.99497183399385      4.36591739595337
  N           0.08079672502566      0.07172007984717      2.29919643423591
  C          -2.01081841914285      0.49744038912396      3.66985793505287
  H          -2.70248407267234      0.78291216012750      2.87717888574923
  H          -2.09462490189636     -0.57770875186411      3.84492817544486
  H          -2.33373314406684      1.00657668524334      4.58310518567176
  C          -0.57666128119521      2.40819927727755      3.00085759441133
  H           0.38776616905673      2.89857002800584      3.13181779653011
  H          -0.88664581014124      2.53783260982671      1.96182733261533
  H          -1.29367700840379      2.93539360116796      3.63825708740955
  C           1.60441816086378      0.10211141821770      2.20789136893632
  C           2.07589071582977      1.37364374035645      1.48336025451365
  H           3.13969564730339      1.27612066917352      1.24257931751706
  H           1.52266704171286      1.50654607368686      0.54702842143236
  H           1.95914777114464      2.27890303936747      2.07794551459847
  C           2.15246462621004     -1.09727464845851      1.42244041168088
  H           1.70919841899282     -2.04285923934991      1.75185206397324
  H           2.02158671887667     -0.99098227336239      0.34411059883255
  H           3.23010252602541     -1.15375872695111      1.60394898116618
70
[CBN-Int-BC]+
  C           0.44134638464494     -0.01740753107088     -0.06249321937942
  C           0.54200220567237      1.12255764879469     -0.84494632028035
  C           0.77055107283352      2.40752434256264     -0.22712615013715
  C           0.98389517031145      2.42603180652091      1.20291164261230
  C           0.86416850130563      1.25785700294214      1.93822039685177
  C           0.60102488380455      0.02709058460826      1.32521228328106
  H           0.24770418731238     -0.97452887859785     -0.54332619806971
  H           1.01096116061057      1.29333402161804      3.01606928477710
  C           1.39852856191810      3.68730205844195      1.89754363388078
  H           1.27205708261290      4.57451357661143      1.27253121093358
  H           0.83706067859258      3.83570032381666      2.82418034145038
  H           2.45751635364937      3.60825684262230      2.17172109440622
  C           0.52202423154846     -1.22684385360723      2.13763948201099
  H           1.50288614815588     -1.71942475236326      2.15107882974725
  H           0.24497660190050     -1.02129885622742      3.17422744367764
  H          -0.19018182927035     -1.93754920542903      1.71035571844540
  C           0.42088852930958      0.98890395540372     -2.33610000270675
  H          -0.49823448785310      0.46050001826807     -2.61140719129478
  H           0.44735735161989      1.95171968842710     -2.84921167488878
  H           1.25179218231953      0.38616971643631     -2.72045254268803
  B           1.33672239713845      3.64408227518152     -1.11059608188022
  H           0.54368955554017      4.50583405045973     -1.30179311166735
  C           2.74621717358485      5.08669026711185     -2.56103464843569
  C           3.87490573422562      3.10205051301950     -1.30347607232702
  C           3.77869030098199      4.84676086341544     -3.67974811545822
  C           4.81583049547326      2.95701261962244     -2.51187491413062
  C           5.09984529452685      4.26631423350914     -3.22007533811940
  H           3.92795783745513      5.80519730421187     -4.19033567623639
  H           3.33327871076480      4.16283147577008     -4.41666471868440
  H           5.74266721138393      2.49427406021673     -2.15247104029216
  H           4.36372517231986      2.25404936082635     -3.22652388503761
  H           5.75204455246872      4.09402126728044     -4.08362440278589
  H           5.63621098094780      4.96487931365164     -2.56690189095645
  N           2.60059247032117      3.84008197154581     -1.67426968848769
  C           4.60458428718609      3.83954398115003     -0.16421755045042
  H           3.90895885638485      4.11211773799100      0.63261631971918
  H           5.37120297332040      3.18111775101580      0.25721618775522
  H           5.10667303407457      4.74860171727978     -0.49375535691533
  C           3.59371364612328      1.67704345919388     -0.81782542315489
  H           3.09434853819154      1.63921919461752      0.15218318713664
  H           3.01760854418496      1.11056893307400     -1.55160325917707
  H           4.55614018190883      1.17034693227213     -0.69957925325819
  C           3.11592316489069      6.31415628143966     -1.71657009450099
  H           2.42433725165586      6.41499314287131     -0.87285014323192
  H           4.13295199453166      6.28067986897410     -1.32520573316686
  H           3.03161444658303      7.21522707476636     -2.33314319923340
  C           1.43588631869873      5.41328321023113     -3.30431794440733
  H           0.98972420834205      4.51390559818633     -3.74264628297214
  H           0.69439033418615      5.91247502092018     -2.67765278726401
  H           1.67590724487692      6.09779465790580     -4.12411964264735
  Si         -1.35588055176908      2.94008911174311     -0.16305222805011
  C          -2.34135634104586      1.55513842812489      0.60725014990238
  H          -1.96392720685814      1.21431711357585      1.57419032126078
  H          -3.35512304867271      1.94444150027455      0.76605702998329
  H          -2.41466169274508      0.69095324878808     -0.05816430090372
  C          -1.49717747986778      4.49174676548450      0.85468825806264
  C          -1.79126729711171      4.39975614794145      2.22395134371482
  C          -1.40801880329969      5.76717117603193      0.27699458125284
  C          -1.97742967817857      5.54252379567031      2.99312861214714
  H          -1.88285177125661      3.42459506496574      2.69836229318583
  C          -1.58943497489233      6.91143070745373      1.04622356408463
  H          -1.20689277979506      5.87326830757395     -0.78586770860878
  C          -1.86952417201855      6.80016536701319      2.40532105781784
  H          -2.21248279133941      5.45358547810657      4.04964339134345
  H          -1.52138769689333      7.89134995686325      0.58325307780181
  H          -2.01485476342416      7.69394598447017      3.00489644945245
  C          -1.92490941773297      3.22053808632243     -1.91991127925464
  H          -2.90593042173875      3.70676544058536     -1.83563093986665
  H          -1.28095141010817      3.87803549904672     -2.50787718344285
  H          -2.06984205973815      2.28494491669869     -2.46473585250395
70
[CBN-TS-BN]+
  C          -0.37874321880526      1.13460542012682      3.86098477491644
  C          -0.44473371760024      1.21861616203638      2.47116472671233
  C          -0.20926278208919      0.05537077847106      1.66176239450250
  C          -0.10285019705650     -1.18736186265198      2.35335259826093
  C          -0.06978765037377     -1.21508441329160      3.74439506724394
  C          -0.15740580700116     -0.06552896670522      4.52388957685225
  H          -0.52867743822919      2.03918056027932      4.44550563771634
  H           0.00984261764479     -2.17919075844690      4.24146658416232
  C          -0.12312469238976     -2.53608451939705      1.68365044325048
  H          -0.90281285242884     -2.59442518786440      0.91952769194546
  H           0.83513339652715     -2.79609145130377      1.22583340843353
  H          -0.34165891633738     -3.30901471698885      2.42423823183685
  C          -0.04912824901764     -0.12689207576950      6.01785343496246
  H          -0.45061120282917     -1.06531575198447      6.41005877015575
  H           1.00304466559389     -0.06960223270005      6.32307043990128
  H          -0.57432517912425      0.70550995598503      6.49345919005656
  C          -0.79495374032160      2.59080761808106      1.93010116407338
  H          -1.03265606900011      3.25991116358339      2.75987020729863
  H           0.01492273145983      3.06562776993108      1.36845607484795
  H          -1.67670462145542      2.56507377755548      1.27989718236504
  B          -0.03065898522304      0.45475881676690      0.15792888085416
  H          -0.84364357448590      1.32513166840290     -0.14427490988725
  C           1.58584311838750      1.74408120215639     -1.27633146493669
  C           1.85007281416514     -0.85477704451885     -1.09708450304188
  C           2.48557699919589      1.65716957204155     -2.51880215556812
  C           2.76564797452418     -0.75744934793170     -2.33130556747978
  C           3.51787580751511      0.54876522507347     -2.46681153778813
  H           2.96635836785178      2.63680705166034     -2.62498540554709
  H           1.85642368522944      1.51575214479963     -3.40862450223495
  H           3.44786578893588     -1.61474364635470     -2.28288141948184
  H           2.15988910792217     -0.89375695060863     -3.23727408721953
  H           4.11038903872033      0.54625270017496     -3.38807718070957
  H           4.22893437028858      0.70031424549337     -1.64707869595573
  N           0.93218777173780      0.36365830706952     -0.94650300181717
  C           2.71126634382849     -1.06126369480698      0.16403893113896
  H           3.58054939433655     -0.40235943295338      0.17566910176583
  H           2.15161660109063     -0.89229807035339      1.08600010973797
  H           3.09008275616786     -2.08788007039786      0.17424210314562
  C           0.96315144783005     -2.07607134312847     -1.35261016256915
  H           0.55267268576596     -2.04964882650871     -2.36405192916979
  H           1.56118194734381     -2.98844343988863     -1.27044306383301
  H           0.13475295292335     -2.15287171916328     -0.65852245106620
  C           2.41938832914299      2.19763322690490     -0.06265246499916
  H           2.75759113531447      3.22613021056385     -0.22470909494911
  H           1.83849419034813      2.16981961123629      0.86310920819783
  H           3.30518075517676      1.58413090714143      0.09319364037980
  C           0.56071248632359      2.83836546052175     -1.58741834045820
  H           1.11910007207288      3.74609244263028     -1.83380940252558
  H          -0.02613703606672      2.59376137797800     -2.47635108857504
  H          -0.10975751402406      3.09212869210815     -0.76626904603086
  Si         -1.48845977988683      0.45338479648678     -1.86804529064169
  C          -2.30680838192554     -0.97208220145524     -1.00608193872259
  C          -3.02219217906902     -0.76600400961207      0.18557523783329
  C          -2.38696202701235     -2.22825636178436     -1.63092390104743
  C          -3.78224481726791     -1.78629528528897      0.74151047516460
  H          -2.97582633556887      0.19319962644719      0.69477303797309
  C          -3.15582756159956     -3.24476721871433     -1.07858709820701
  H          -1.85424939508844     -2.41559897362973     -2.55938760469530
  C          -3.84735335298563     -3.02647065751939      0.11098340893268
  H          -4.32332265234452     -1.61488209865100      1.66689983985391
  H          -3.21725628431031     -4.20779669489811     -1.57614471579973
  H          -4.44194918907873     -3.82475488836807      0.54543128117351
  C          -2.63180250982304      1.93239604791272     -1.86416944733985
  H          -2.23669571912062      2.80988529579428     -2.37915842148319
  H          -3.52357020988806      1.59609935286313     -2.41262879738270
  H          -2.95938875115040      2.22804123654643     -0.86435642519345
  C          -0.93577516573839      0.11333079363755     -3.61403274438650
  H          -1.84569751110391     -0.13811481975086     -4.17777301408653
  H          -0.50658271931912      1.00573620519681     -4.07732085783833
  H          -0.22615136722444     -0.70635069026767     -3.72241112297749
70
[CBN-Int-BN]+
  C           0.98242011963171      1.39529598402129      3.00379423035459
  C           0.62874854361553      2.17086746284374      1.90292743941123
  C           0.86583602672386      1.68117934763550      0.57157103198560
  C           1.25021385350093      0.31396338590458      0.45569095410856
  C           1.55101484377776     -0.42982540217353      1.59109781968479
  C           1.47948377913806      0.10246119312401      2.87565146377020
  H           0.83293176612111      1.80524516377316      3.99978201599732
  H           1.82841713114771     -1.47461706646941      1.46895977159310
  C           1.24520814624493     -0.44525946173568     -0.84373585333359
  H           0.44135819458474     -0.11142521769755     -1.50399939667856
  H           2.20130154991867     -0.37031524672543     -1.37269212762318
  H           1.07909649121057     -1.50735951143095     -0.64599642478342
  C           1.87967849590670     -0.70123975459496      4.07549262833635
  H           1.33076132032812     -0.39035528441158      4.96831045887762
  H           1.71436025447251     -1.76999035385300      3.91533032170604
  H           2.94824246677317     -0.56319374834172      4.28273356090496
  C          -0.00471661132629      3.50721772533030      2.22072661486322
  H           0.61665333615828      4.36388737294633      1.94438569078794
  H          -0.97143940067150      3.62422408533385      1.71890264936176
  H          -0.18505289726583      3.58055457289284      3.29515409908821
  B           0.61860661491879      2.78186061860935     -0.49522050613892
  H          -0.34113158870570      3.44133856909757     -0.26882111768896
  C           1.83537561162152      4.92752811594103     -1.02393362156572
  C           2.59324063062710      2.78038982585483     -2.37802414057488
  C           2.61316378314759      5.73315938816736     -2.07319640850816
  C           3.34187534497666      3.74530806189413     -3.31388722460250
  C           3.81385646278314      5.03364385398021     -2.67517070431942
  H           2.91691975355376      6.65983504187311     -1.57024625807403
  H           1.92494539235686      6.03179670927955     -2.87527367995498
  H           4.18758084795077      3.17623422140415     -3.71856262515435
  H           2.70297435839049      3.99175322880824     -4.16827735710149
  H           4.27292339299502      5.67778103541657     -3.43292273327418
  H           4.59094942664086      4.85233488809490     -1.92500384346603
  N           1.35903969654080      3.49652471510979     -1.66986662425162
  C           3.57348195810200      2.19775202936957     -1.34830382888701
  H           3.07621921154495      1.67247199791686     -0.53338270540839
  H           4.21165081183638      1.47781419902360     -1.86831882469358
  H           4.23476037547162      2.94512491771121     -0.91641852991384
  C           2.09647985958310      1.64750203715374     -3.27504124239357
  H           1.43498490953546      0.95256992744237     -2.77508255331932
  H           1.59525373465102      2.02425749895531     -4.16483772676186
  H           2.96897033276532      1.08839670751612     -3.62461643922301
  C           2.71629835826785      4.67638029268305      0.21962725679334
  H           2.46457376416184      3.76411809868695      0.76469786508926
  H           3.77622608963490      4.62568125948062     -0.02347634849829
  H           2.59057507061533      5.51544329300613      0.90863366094000
  C           0.66362852475449      5.82580748019502     -0.60976961685741
  H           0.09892375337469      6.18487647050870     -1.46647437397193
  H          -0.01854991503836      5.38685991785869      0.11541198539023
  H           1.10917161573951      6.70780207609793     -0.14132942471431
  Si         -0.25450982609209      3.61447743830329     -2.84698447045743
  C           0.14327025088148      4.17865580063432     -4.58787242315234
  H           0.77369300347445      3.53948909938500     -5.20577686786067
  H          -0.83655708489201      4.24689819062252     -5.07983202569343
  H           0.56637124666830      5.18803589382701     -4.59363235392438
  C          -1.04359535718195      1.90488243833580     -2.78697723517618
  C          -0.98353205204483      1.03810728868395     -3.89152352925699
  C          -1.86728769708031      1.52819103997290     -1.71083658311492
  C          -1.67634580422136     -0.16562694201720     -3.90379065617618
  H          -0.39552492487981      1.30335526055654     -4.76601603059015
  C          -2.54465267843748      0.31242809456411     -1.71101975893593
  H          -1.99996658482046      2.18843849156730     -0.85892243733372
  C          -2.44515352514155     -0.54021728394502     -2.80410517366120
  H          -1.61974245604687     -0.81188920573588     -4.77461162156985
  H          -3.16176998262377      0.04068444615709     -0.85998389547703
  H          -2.97937551737383     -1.48572214868874     -2.80966048526823
  C          -1.63867744799691      4.76824833081294     -2.31626646820309
  H          -2.50485259117929      4.36550273899374     -2.85912946290918
  H          -1.89698925714295      4.77235082081623     -1.25693683562990
  H          -1.50089330665738      5.79866348364523     -2.65303094291688
41
[Mes2B]+
  B           4.14652227500391      2.97242229967886     -2.73453945216391
  C           4.41843371435756      2.34989103597171     -4.02358576408788
  C           3.41500779618939      2.36017141105351     -5.04252397345815
  C           5.68791691216526      1.73532974108346     -4.26217434476760
  C           3.70133604138939      1.76368761574044     -6.25581192889380
  C           5.91979384965901      1.15985445357823     -5.49659110127133
  C           4.94226561096111      1.16007222672769     -6.50187484293027
  H           2.94915054178821      1.76760821955189     -7.04130569487952
  H           6.88180848610237      0.69236326773414     -5.69365335916277
  C           3.87522205011814      3.59611076310482     -1.44591780575914
  C           3.80063589029442      5.02126515084315     -1.34882660855755
  C           3.68383136101737      2.77952802682794     -0.28745885485365
  C           3.54220435868965      5.58508066923669     -0.11415765179497
  C           3.42245801751198      3.39893963163985      0.91980282466146
  C           3.35163250437207      4.79481984819308      1.02818237180850
  H           3.47871120576030      6.66720938861508     -0.02608690160436
  H           3.27108520641361      2.79040001408218      1.80839212511558
  C           3.81605003961024      1.28638214489968     -0.36625647267386
  H           3.15754441432770      0.79307065612826      0.35303997190999
  H           3.58090277310288      0.89819417820564     -1.36354173325372
  H           4.84328024377524      0.98492902140102     -0.12581248263947
  C           3.10320054434870      5.43601419451346      2.35527331502811
  H           2.59879904982131      6.39961870706431      2.24959315436608
  H           2.51244723786630      4.79090364321218      3.01024760754787
  H           4.06112408059671      5.62275163493800      2.85870572911931
  C           3.93718022442676      5.88471083415461     -2.56909717401836
  H           4.37156526896106      6.85587708212282     -2.31936497328694
  H           4.56249220762829      5.42133566216286     -3.34036342925834
  H           2.95055796177440      6.07386209658641     -3.01043061952834
  C           6.72657428758633      1.66780230077201     -3.18058373019735
  H           6.64234222490907      2.49629264692920     -2.46845575784998
  H           6.62372138728349      0.73261279778794     -2.61600020089284
  H           7.73552594049892      1.68320086064605     -3.60013264600167
  C           2.10260445576208      3.05564538271768     -4.82546635821159
  H           1.29723775444636      2.55879173398446     -5.37225496351254
  H           1.82053098269311      3.09495340692691     -3.76743059593878
  H           2.15653348081148      4.08772849432982     -5.19394963408554
  C           5.21216213421590      0.49730453133725     -7.81409855968263
  H           4.93213601217025     -0.56290560963621     -7.75533584185285
  H           4.62631087715358      0.94454019763536     -8.62069747388778
  H           6.27274130443607      0.53815477751754     -8.07474189859939
62
[CBC-TS-SiH]+
  C          -0.32069692340247     -3.54022064369901      0.70557727137651
  C           0.19772082005653     -2.52596312212396     -0.07910821532464
  C           0.40317822400247     -1.24219820678954      0.51230423473549
  C           0.10065366900552     -1.03494919742623      1.88783327095323
  C          -0.40988217979090     -2.08611972666933      2.62834789292828
  C          -0.63977405656898     -3.33903203585510      2.05444664268669
  H          -0.49246908595726     -4.51808590191672      0.26062986904274
  H          -0.64726812389952     -1.93006880873042      3.67796289433441
  C           0.40956513752577      0.27202055880160      2.55574442837362
  H           0.46273462349918      1.10346714487524      1.84372572694464
  H          -0.34100573356022      0.51316617335713      3.31334431555637
  H           1.38133263764215      0.21523138404324      3.06204029363650
  C          -1.19232056138690     -4.46220250457303      2.87466627395434
  H          -0.37812076459861     -5.11054376073811      3.22293841310808
  H          -1.72222817493517     -4.09171058433146      3.75525203689693
  H          -1.87194011253959     -5.08627813674649      2.28727328990789
  C           0.47686939776941     -2.76681904815107     -1.53624762508377
  H          -0.39085839942922     -2.48807363880760     -2.14749562543008
  H           1.33449423828078     -2.18660556103054     -1.89394561156064
  H           0.68065049146872     -3.82336073155360     -1.72580480431924
  B           0.89690221711051     -0.14896180424666     -0.34209320689018
  H          -0.66782344678022      1.11828831431823     -0.19294203825304
  Si         -2.06645484018615      1.63717205397339      0.17108089780866
  C          -2.94119060209442      2.02083601597447     -1.43957669586623
  H          -3.09692733608412      1.12909003190292     -2.05468315875882
  H          -3.92822639760700      2.44585931743499     -1.22366978357490
  H          -2.38264985223539      2.75342869781278     -2.03165151261466
  C          -2.87055579444592      0.22262124367283      1.09094543906672
  C          -3.12116743978300     -0.98906742977544      0.42896455430723
  C          -3.23177422718479      0.32459119041493      2.44173800078765
  C          -3.70864134757558     -2.06053596554851      1.09022026324010
  H          -2.85756131858234     -1.10059404170067     -0.62210724122284
  C          -3.82222295921886     -0.74528540291490      3.10799289377901
  H          -3.06335872358065      1.25397305911635      2.98159623978635
  C          -4.05870367747454     -1.93968882724599      2.43321829026806
  H          -3.90115038551072     -2.98835645704932      0.55875518195596
  H          -4.10933116657676     -0.64358089102610      4.15075802407550
  H          -4.52773278432587     -2.77253621526271      2.94978463398132
  C          -1.84575677586995      3.16641104205320      1.22510011122041
  H          -2.82247941835363      3.58985510599862      1.48696981448617
  H          -1.30646617555861      2.96588568457205      2.15581426400679
  H          -1.29216020300520      3.93457493715540      0.67501846958276
  C           1.75256092131760      0.65882749775816     -1.23295917204652
  C           3.05536264529123      1.01897222678443     -0.76991029351192
  C           1.31844726921054      1.06840092381311     -2.52522909732611
  C           3.86188975869099      1.78808593539325     -1.59134220003075
  C           2.16580044923918      1.83620601215746     -3.30552124219784
  C           3.43523404421714      2.21406877585920     -2.85459608274407
  H           4.85446839421831      2.06775037189868     -1.24537833634924
  H           1.84357480965283      2.13855188265264     -4.29960793484709
  C           0.00737436048044      0.59956342336558     -3.08550408191977
  H           0.17263981046859     -0.23803204175097     -3.77450576585088
  H          -0.67862596783660      0.25366813154004     -2.30591475552329
  H          -0.49135005908642      1.39125197601013     -3.65193017533789
  C           3.53760754658454      0.62139688863248      0.59654252484006
  H           3.21419982691036      1.35363129049915      1.34669070418735
  H           3.15395008763511     -0.35826104642569      0.90153271629287
  H           4.62898367420695      0.58364453949510      0.62917793930620
  C           4.32033411808349      3.07269388131221     -3.70274832949527
  H           4.09873728142077      2.95389076870686     -4.76610202760317
  H           4.16540175226279      4.12978356698292     -3.45082244652847
  H           5.37696159877368      2.85044523375039     -3.53233082720353
62
[CBC-Int-SiH]+
  C           0.74170151775047     -0.61664626035076      0.86225534695133
  C           0.83707571384737      0.33984262724709     -0.13462040120947
  C           1.31669019213803      1.63736853599425      0.18189129175798
  C           1.68849696639634      1.93374948421733      1.50661298023772
  C           1.56198939059687      0.94789983804806      2.48562253752630
  C           1.09101788258612     -0.32744555440627      2.18601714179883
  H           0.38043666228819     -1.61218528878338      0.61147023241642
  H           1.84110236392334      1.18471736600952      3.51087045277964
  C           2.21995988368325      3.28751139754652      1.90299279130390
  H           2.35801605640839      3.95230248610743      1.04385375249321
  H           1.54965155851628      3.78586325068664      2.61398360515590
  H           3.18660158217090      3.19212219829252      2.40994606558937
  C           0.96162483391320     -1.38060528629953      3.24719913511685
  H           1.67162532481877     -2.19692707062638      3.07165273089288
  H           1.15243182275055     -0.97646716794695      4.24404392368542
  H          -0.04124515288596     -1.82168930766199      3.23746552379231
  C           0.51360361331593     -0.01182063044597     -1.56126176043464
  H          -0.03853930467210     -0.95247541038626     -1.62681858430800
  H          -0.09533593191398      0.76157520952298     -2.04930920842334
  H           1.42901803208567     -0.11677669839627     -2.15760650974289
  B           1.39038759220209      2.65915282212716     -0.95430316027239
  H           0.13964110000747      3.01659376425510     -1.35449603017757
  Si         -1.36684597212430      3.38535785718612     -0.70083846728841
  C          -2.34536331268936      3.77085257893385     -2.23651282332215
  H          -2.25243936444032      2.99423429510625     -3.00199442923585
  H          -3.40332888193911      3.82114389076384     -1.94802823790126
  H          -2.06745760107742      4.73008190759214     -2.67920969500278
  C          -1.95290800979592      1.88391476598816      0.18965446488087
  C          -2.62810074039650      0.86090965151693     -0.49743066936002
  C          -1.79434801369979      1.77200462325085      1.58022220014301
  C          -3.11332493418449     -0.24727352169602      0.18404931751563
  H          -2.78073892359399      0.92756566342304     -1.57219653390117
  C          -2.28783775549351      0.66770256254622      2.26119965309276
  H          -1.27721964488033      2.54781909366343      2.13806336475954
  C          -2.94124215921120     -0.34435051565059      1.56314753996953
  H          -3.63499061137171     -1.03138559291168     -0.35634449677169
  H          -2.16128394859785      0.59465135956559      3.33723487768917
  H          -3.32838627419340     -1.20791906077499      2.09642991242812
  C          -0.94715800812927      4.81999954666010      0.40155788383914
  H          -1.85792628036558      5.12018360940364      0.93534895119652
  H          -0.19666036872060      4.55361233870291      1.15083804692455
  H          -0.58711660501331      5.68897235704927     -0.15562606232899
  C           2.46026655835997      3.29313018849292     -1.80666584755308
  C           3.81429535356622      2.82841982747848     -1.64917850757137
  C           2.21280299995969      4.31241602544504     -2.78465590655763
  C           4.82499331465448      3.39978059000638     -2.41142500134436
  C           3.26131076263493      4.84918474960144     -3.50921625764722
  C           4.57870062006027      4.41235155541203     -3.33657656395148
  H           5.84378317311714      3.04297435325111     -2.28292345635074
  H           3.05843227174681      5.62900777517950     -4.23925107405977
  C           4.21868168456767      1.73937851415738     -0.69377325725767
  H           4.15678975563462      2.07350551885434      0.34649617346171
  H           3.58398496091392      0.85376532886404     -0.77534806912703
  H           5.25192487337063      1.44199981059170     -0.88439580132723
  C           0.83370176609699      4.83311885346647     -3.08056516356156
  H           0.17697273855121      4.03679744696477     -3.44464118906417
  H           0.36929421483565      5.28476266528442     -2.19873421538821
  H           0.87374159698401      5.60266454103943     -3.85423408113581
  C           5.68564343472486      4.99444556185359     -4.15735198771939
  H           5.69647084906577      4.53015907285673     -5.15191289684840
  H           5.54716880671559      6.06919537384400     -4.30651926902774
  H           6.66264913443025      4.82135490228611     -3.70049243222506
62
[CBC-TS-BC]+
  B          -0.62785623254188     -0.81079436359249      1.33549779000947
  H           0.11700294247463     -1.45896065657810      0.58856331777655
  Si         -0.86725936865710     -1.96124275427932     -1.09810271529148
  C          -0.50785368103292     -0.41165387587324     -2.02256467094883
  C           0.80382337636825     -0.09911101720949     -2.41988398786587
  C          -1.56482586386738      0.39020615392543     -2.48659380610243
  C           1.05001965093337      0.99125430326156     -3.24487164845965
  H           1.63695596054482     -0.72053958277415     -2.10281690641115
  C          -1.31503796728600      1.48087641349187     -3.30799343715118
  H          -2.58867073797295      0.16028996526213     -2.20150001510223
  C          -0.00774966115642      1.78414199608180     -3.68268535850771
  H           2.06582435084420      1.21889785907111     -3.55317367535288
  H          -2.13857063315147      2.09344640467883     -3.66205823692795
  H           0.18630219333370      2.63667317812406     -4.32687722490135
  C           0.47551005877362     -3.24731801596337     -1.07211818109566
  H           0.26852803856878     -4.02324702793569     -0.32845133876142
  H           0.47662097000052     -3.73303582170514     -2.05770972561375
  H           1.47344308872569     -2.84452046798282     -0.88335965474595
  C          -2.49472752587211     -2.72339058135344     -1.55445163276500
  H          -2.42796682418781     -2.92846709918996     -2.63339783341241
  H          -2.66019747622898     -3.67014397537899     -1.03516823470475
  H          -3.35220122402619     -2.07040503982489     -1.37676819864607
  C          -2.15628273116050     -1.06312611419757      1.15447560580496
  C          -3.02851134646165     -0.01237030425167      0.76085441410695
  C          -2.70569069137051     -2.32138696825579      1.50150447335593
  C          -4.38863420107482     -0.26782339830248      0.64977208483288
  C          -4.08010099493107     -2.52299281707518      1.41891638588491
  C          -4.93662073773474     -1.51505649978946      0.97958728162538
  H          -5.05338582240818      0.53117413294854      0.32623449232842
  H          -4.49401285732888     -3.48841070067197      1.70399504435575
  C          -2.51005631485761      1.38037416931191      0.52093541120818
  H          -1.51636920687610      1.39023366289592      0.06502931827656
  H          -3.18729587028293      1.95012996366164     -0.12115945849208
  H          -2.42626744142946      1.92245400323907      1.47140403762441
  C          -1.83020900325920     -3.42256846400489      2.03990730626032
  H          -1.89313627870497     -3.45711123750350      3.13467120971391
  H          -2.14178747981320     -4.40538184396654      1.67206797832795
  H          -0.77012363099429     -3.27774938737083      1.80121815342137
  C          -6.41098306334672     -1.75540297005773      0.84636771905285
  H          -6.67326749667052     -1.95433456453925     -0.20029984721262
  H          -6.73343382882047     -2.61569402400027      1.43750222162766
  H          -6.98565644538467     -0.87939647176431      1.16101097597082
  C           0.09537340437844      0.10161262818012      2.31487112032422
  C          -0.53760020149210      0.53718123021470      3.52523602510542
  C           1.43925279127340      0.52478387071570      2.07102952633210
  C           0.14869770431282      1.37672464831320      4.39127974324068
  C           2.07318757752294      1.37986235335730      2.95955862254394
  C           1.44597794904705      1.82026492743646      4.12630540107106
  H          -0.33604993049128      1.69513729028751      5.31139837875558
  H           3.08652100053555      1.71261195183604      2.74764091094601
  C           2.19098626934216      0.11789761244544      0.83362168570454
  H           2.22522929785359     -0.97109168814002      0.71830844273806
  H           1.72573562208642      0.53668757788865     -0.06499638258627
  H           3.22145185112259      0.47813593703717      0.87150498770141
  C           2.16359531087131      2.70817298973472      5.09519995773383
  H           2.69821751359809      2.09922371229926      5.83552739793550
  H           2.90435386875761      3.33554664434287      4.59279063640273
  H           1.46777995923065      3.34914429966798      5.64300329943999
  C          -1.91367550374421      0.09087299675684      3.94896642503531
  H          -2.70429191523502      0.53892093121998      3.33926794388910
  H          -2.03446624090694     -0.99284611430963      3.87557509062661
  H          -2.09618563973891      0.37886740015439      4.98666390396736
62
[CBC-Int-BC]+
  B           0.23661696687758      1.58813401727065      0.34894270572497
  H          -0.10917769236183      2.72984512096797      0.34746382663656
  C          -0.65830833985397      0.55283031409310     -0.33161145932162
  C          -0.68617146639933     -0.83937143317636     -0.01010645713844
  C          -1.50810206050614      1.00887155347092     -1.38904550042751
  C          -1.48527038430625     -1.70509176059228     -0.74328781524115
  C          -2.26850143405200      0.09770545829902     -2.11236565903886
  C          -2.27160514534429     -1.26278361474859     -1.80974740223297
  H          -1.51136997640388     -2.75895516388019     -0.47425357306055
  H          -2.88754928716468      0.45666540382290     -2.93123589857693
  C          -1.58230734279403      2.45677970029378     -1.80109366839951
  H          -1.85348167397209      3.10228828517320     -0.95953899289201
  H          -0.62498082225542      2.81693827949068     -2.19274188992828
  H          -2.33316367072590      2.59109455477985     -2.58278844703796
  C          -3.13655845829547     -2.22077964538080     -2.57085268752461
  H          -4.10290696002280     -2.33872934753418     -2.06437867791464
  H          -3.33891679374584     -1.86238883307972     -3.58326578759082
  H          -2.67890440206570     -3.21213258799120     -2.63111149596644
  C           0.07040348649871     -1.42830992603476      1.15407679660459
  H           1.14475898591709     -1.51432885348329      0.95695263244929
  H          -0.04851049338801     -0.83530025009247      2.06398930377907
  H          -0.29547227869759     -2.43462009846613      1.37081766469322
  Si          2.67499596728483      3.13610592675618      0.88257022775703
  C           2.66666051144140      3.55740961084240     -0.93071419745458
  C           1.62482984843545      4.31115700478124     -1.49311034197937
  C           3.75808674794427      3.21753078256283     -1.74624902109162
  C           1.66639098319790      4.69954102675339     -2.82833156757498
  H           0.77624603176456      4.61113506806588     -0.88386888285162
  C           3.80142094039972      3.60686637247850     -3.07935638850118
  H           4.58925811667686      2.64708986033628     -1.33803631591503
  C           2.75213998045514      4.34416723928365     -3.62293093271189
  H           0.85477530679585      5.28785855116427     -3.24631292777625
  H           4.65619995814461      3.34177701286591     -3.69436395231749
  H           2.78639768811720      4.65022588788536     -4.66435995903678
  C           1.76656465819787      4.42822532090761      1.87577698188769
  H           1.86912432808048      4.27005785450321      2.95271229308352
  H           2.25503678029324      5.38125436123493      1.63348200928842
  H           0.70731213976227      4.53451849878777      1.63217902089958
  C           4.41475291413402      2.96564653250688      1.53489676182632
  H           4.88442217400300      3.95101388652026      1.42011375485951
  H           4.43171894136078      2.71535077045403      2.59895385861430
  H           5.02872207654677      2.24041786328043      0.99710928377494
  C           1.63577741846651      1.25280065337357      1.06708706490996
  C           2.60652055840020      0.41909449934054      0.38532658882563
  C           1.62913599358065      1.20828133737362      2.51463891536582
  C           3.59327132627247     -0.22436750143154      1.11137988485417
  C           2.63137976320870      0.53189057241198      3.19137123812832
  C           3.63049955474898     -0.17210736971011      2.51109706550642
  H           4.33998065957505     -0.81527589463378      0.58467448205015
  H           2.62479765849189      0.52601687501949      4.27936595567861
  C           2.52098794652347      0.21366416830501     -1.09409770076948
  H           2.06444494985321      1.05952555394012     -1.61195874890959
  H           3.50327146114639      0.01362262146035     -1.53033154891119
  H           1.88106214852410     -0.65712589829739     -1.29067007874127
  C           0.49353029787455      1.80907276314692      3.28769589215662
  H          -0.24859323091166      1.02473355497461      3.48981510616715
  H           0.82111958420581      2.19708080555056      4.25597157910923
  H          -0.02360942216435      2.59807804786598      2.73930399213663
  C           4.72707975307820     -0.85448224304315      3.26282367539295
  H           5.59556113120401     -0.18577691000682      3.33273176820719
  H           4.42464051476385     -1.10625223517253      4.28192614671249
  H           5.05998859318347     -1.76126695564072      2.75092722975423
